# Supplementary material for: A Fast And Versatile Method for Simultaneous HCR, Immunohistochemistry And Edu Labeling (SHInE)
Source: Integr Comp Biol. 2023 Mar 2;63(2):372–81. doi: 10.1093/icb/icad007 (PMC10445416; doi:10.1093/icb/icad007)
Supplement: icad007_Supplemental_Files [file icad007_supplemental_files.zip]

Archive with 3 entries (3 files):
- icb-2022-0168-File008.pdf
- icb-2022-0168-File009.pdf
- icb-2022-0168-File010.pdf
